# Supplementary material for: Defining morphologically and genetically distinct GABAergic/cholinergic amacrine cell subtypes in the vertebrate retina
Source: PLoS Biol. 2024 Feb 16;22(2):e3002506. doi: 10.1371/journal.pbio.3002506 (PMC10914270; doi:10.1371/journal.pbio.3002506)
Supplement: S1 Data — (XLSX) [file pbio.3002506.s009.xlsx]

## Sheet: top 100 marker genes
PR1				CMZ1				RGC1
gene	avg_logFC	Cluster ID		gene	avg_logFC	Cluster ID		gene	avg_logFC	Cluster ID
tulp1a	1.84144	0		pcna	2.12511	1		rbpms2b	2.63284	2
rs1a	1.71684	0		her12	2.11324	1		pcp4a	2.45945	2
ckmt2a	1.68031	0		her4.1	1.92349	1		sncgb	2.40693	2
ppdpfa	1.49906	0		her6	1.89072	1		isl2b	2.18595	2
elovl4b	1.47291	0		her4.2.1	1.79763	1		pou4f2	2.15513	2
rcvrn2	1.43434	0		si:ch211-251b21.1	1.74935	1		calb2a	2.10199	2
arl13a	1.43404	0		si:ch211-193l2.3	1.74305	1		pou4f1	2.06035	2
rbp4l	1.41925	0		her4.2	1.69932	1		ebf3a	1.93522	2
syt5b	1.38154	0		rrm2.1	1.69904	1		cplx2l	1.9213	2
CABZ01102500.1	1.37105	0		her15.1.1	1.66556	1		islr2	1.90907	2
opn6a	1.36164	0		id1	1.66368	1		cplx1	1.80534	2
zgc:109965	1.34522	0		si:ch211-193l2.4	1.57497	1		eno2	1.78569	2
zgc:103625	1.32238	0		her4.4	1.5538	1		stmn2a	1.77584	2
si:ch73-28h20.1	1.31964	0		her15.1	1.55011	1		rtn1b	1.76337	2
gngt2a	1.29634	0		kiaa0101	1.44537	1		rbpms2a	1.74888	2
sdc4	1.27728	0		ccnd1	1.39022	1		tmsb	1.66756	2
tmx3	1.24989	0		CABZ01074745.1	1.31852	1		id4	1.63642	2
tmem244	1.23016	0		rpa3	1.29256	1		elavl4	1.62851	2
nr2f1b	1.22413	0		crabp2a	1.2665	1		stmn2b	1.62403	2
crx	1.20601	0		banf1	1.24825	1		nell2b	1.61049	2
unc119b	1.16427	0		stmn1a	1.22979	1		gng3	1.58768	2
ndrg1a	1.1586	0		cdca7a	1.22291	1		olfm1b	1.57779	2
atp1b2b	1.15352	0		mcm7	1.20997	1		gap43	1.57194	2
atp2b1b	1.09885	0		rrm1	1.19135	1		mllt11	1.56905	2
rdh8a	1.09206	0		zgc:56493	1.15188	1		nrgna	1.45249	2
msi1	1.07969	0		her2	1.12749	1		gnao1b	1.42927	2
ENSDARG00000062902	1.06112	0		ranbp1	1.09416	1		tkta	1.40663	2
ENSDARG00000054797	1.05142	0		rpa2	1.09314	1		oaz2b	1.40146	2
cox4i2	1.04039	0		her4.3	1.08481	1		snap25a	1.39233	2
arl3l1	1.03472	0		nasp	1.05856	1		stmn4	1.35796	2
anp32e	1.01867	0		si:ch211-156b7.4	1.05601	1		gnai2b	1.34536	2
selt1a	0.969376	0		nutf2l	1.05532	1		zgc:65894	1.34493	2
neurod1	0.948932	0		lig1	1.05318	1		rab6ba	1.3284	2
six7	0.933387	0		sb:cb81	1.03196	1		zgc:153426	1.31928	2
prdm1a	0.91666	0		her9	1.00693	1		ywhag2	1.31747	2
cetn4	0.90094	0		si:ch73-21g5.7	0.994281	1		tspan7b	1.30903	2
angptl4	0.897979	0		zgc:110540	0.993511	1		zfhx3	1.2992	2
meig1	0.895993	0		asf1ba	0.992895	1		rtn1a	1.29128	2
arid3b	0.888205	0		mcm3	0.984832	1		sox6	1.29047	2
zgc:110339	0.869022	0		fen1	0.929485	1		si:ch211-195b15.8	1.27082	2
nr2e3	0.857966	0		mcm4	0.928119	1		uchl1	1.2696	2
hmga1b	0.856866	0		mcm2	0.909586	1		irx4a	1.26637	2
lrrn1	0.854128	0		ascl1a	0.895733	1		cspg5a	1.24865	2
zgc:63972	0.845081	0		mcm6	0.882801	1		tmsb2	1.24359	2
rab3aa	0.837079	0		seph	0.872382	1		si:dkey-276j7.1	1.24178	2
rp2	0.832848	0		mcm5	0.86259	1		marcksl1b	1.1958	2
tmem237b	0.804513	0		cx43	0.849399	1		gnao1a	1.19487	2
hexb	0.801899	0		hells	0.823131	1		stmn4l	1.19429	2
aplnrb	0.800622	0		rfc4	0.789078	1		si:dkeyp-75h12.5	1.19289	2
slc3a2b	0.78533	0		rpa1	0.768708	1		calm1a	1.19029	2
myclb	0.780097	0		chaf1a	0.767713	1		nrn1a	1.15659	2
guk1b	0.771694	0		cdc6	0.759333	1		atp2b3b	1.15635	2
stxbp1b	0.770445	0		adssl	0.711633	1		grin1a	1.15258	2
hacd2	0.768935	0		nr2e1	0.652432	1		zgc:158291	1.15158	2
nexn	0.766522	0		rfc3	0.635263	1		cpe	1.15077	2
ENSDARG00000061256	0.756565	0		notch1b	0.622201	1		gdi1	1.149	2
otx5	0.75532	0		rfc5	0.612438	1		spock3	1.13905	2
canx	0.742829	0		clic4	0.594947	1		ywhah	1.12862	2
sypb	0.741643	0		rfc2	0.588521	1		snap25b	1.10553	2
sept8b	0.736242	0		cdk2	0.585414	1		sncb	1.1042	2
tcf12	0.715156	0		wfdc1	0.585203	1		sncga	1.09097	2
pde6d	0.712098	0		tyms	0.548171	1		fxyd6l	1.08592	2
slc25a18	0.71106	0		uhrf1	0.526217	1		robo2.1	1.08532	2
gpx4b	0.70894	0		unga	0.511882	1		ndrg3a	1.08488	2
tmem237a	0.706587	0		gins2	0.506636	1		syt9b	1.08155	2
tnc	0.695915	0		orc4	0.500788	1		tuba1c	1.07699	2
fam43a	0.69159	0		cad	0.500619	1		tuba2	1.06465	2
atp6v0a1a	0.681856	0		cdca7b	0.483781	1		cd99l2	1.06199	2
lmo4a	0.676528	0		dnmt1	0.460714	1		hsbp1a	1.06036	2
tmem147	0.675663	0		plagx	0.435295	1		tubb5	1.05797	2
c23h20orf24	0.673291	0		shmt1	0.429485	1		elavl3	1.05659	2
skor1a	0.672021	0		orc6	0.421323	1		maptb	1.04248	2
cuedc1a	0.666991	0		prim1	0.410316	1		ENSDARG00000033201	1.04237	2
tmco1	0.664441	0		chtf8	0.341309	1		pcdh19	1.04003	2
si:dkey-74k8.3	0.656041	0		esco2	0.498365	1		ndufa4	1.03934	2
rpgrip1	0.652905	0		dnph1	0.352985	1		edil3a	1.0251	2
isl2a	0.652193	0		ahcy	1.03535	1		map7d2b	1.01274	2
ctbp2a	0.64833	0		notch1a	0.5845	1		rbfox1	1.01229	2
icmt	0.645178	0		slbp	1.02686	1		ywhaqa	1.01159	2
si:ch211-276a17.5	0.63971	0		akap12b	0.652808	1		gng2	1.0026	2
ubiad1	0.631734	0		rnaseh2a	0.581972	1		tmsb4x	0.996928	2
tiam2a	0.626509	0		si:ch211-193l2.5	1.23258	1		gpr137bb	0.988701	2
MPP4 (1 of many)	0.620258	0		dhfr	0.465376	1		pbx1a	0.984322	2
amer2	0.619662	0		dnajc9	0.623092	1		serinc1	0.982179	2
rxrgb	0.619184	0		mcmbp	0.34218	1		clstn3	0.980782	2
sall1a	0.614109	0		atic	0.312752	1		hmx4	0.974189	2
cnga3a	0.612113	0		gins4	0.369989	1		calm1b	0.961463	2
fstl5	0.606855	0		ssrp1a	0.705557	1		rbfox3a	0.961157	2
sec61g	0.60638	0		pola1	0.373673	1		adcyap1b	0.957183	2
ndrg1b	0.602267	0		krcp	0.554638	1		roraa	0.955588	2
si:ch211-226m16.2	0.59143	0		prim2	0.550051	1		gpm6ab	0.952874	2
jun	0.5805	0		tuba8l4	1.05324	1		ENSDARG00000068995	0.951039	2
xbp1	0.576793	0		anp32b	0.970842	1		gabarapa	0.950651	2
mycbp	0.571424	0		tuba8l	0.911666	1		pcbp4	0.947321	2
atp5ia	0.571029	0		msna	0.753017	1		elmod1	0.943591	2
arl3	0.570801	0		nrarpa	0.641369	1		aplp1	0.939693	2
agpat3	0.56863	0		rnaseh2b	0.421993	1		stmn1b	0.938838	2
arl6	0.56728	0		slc29a1a	0.374934	1		sprn	0.93196	2
mpp6a	0.565205	0		pold1	0.327006	1		kidins220b	0.924211	2
zbtb18	0.564347	0		pola2	0.356765	1		gnb1b	0.923923	2
BP				AC1				CMZ2
gene	avg_logFC	Cluster ID		gene	avg_logFC	Cluster ID		gene	avg_logFC	Cluster ID
gnb3a	2.60492	3		tfap2c	1.42176	4		si:ch211-69g19.2	2.00409	5
vsx1	2.28522	3		tfap2a	1.37604	4		olig2	1.92669	5
gng13b	1.73093	3		sox4a.1	1.35022	4		im:7152348	1.91271	5
hmp19	1.58247	3		tfap2b	1.32221	4		hes2.2	1.79806	5
AL929185.2	1.44081	3		pax10	1.13663	4		nusap1	1.77697	5
si:ch211-193l2.7	1.27516	3		tfap2e	1.0775	4		hes6	1.66527	5
fkbp1ab	1.18304	3		meis2b	1.05899	4		insm1a	1.64668	5
bcl2l10	1.10715	3		s1pr1	1.05636	4		otx2	1.56032	5
efna1b	1.08035	3		barhl2	1.02382	4		foxn4	1.53211	5
neurod4	1.06268	3		pbx1a	1.00176	4		atoh7	1.52113	5
samsn1a	1.05779	3		fabp3	0.988297	4		tuba8l	1.51183	5
mdkb	1.03676	3		lmo4b	0.920862	4		her15.1	1.51147	5
pcp4l1	1.02237	3		pax6a	0.902339	4		plk1	1.50891	5
tp53inp1	0.976752	3		tspan18b	0.894514	4		tp53inp2	1.50605	5
tmem178b	0.962377	3		elavl3	0.881647	4		her15.1.1	1.48708	5
scg3	0.952489	3		bhlhe22	0.86742	4		si:ch211-222l21.1	1.47744	5
lhx4	0.948398	3		myt1b	0.796849	4		ube2c	1.45747	5
calb2b	0.920298	3		si:ch211-284f22.3	0.792333	4		ccna2	1.4419	5
prox1a	0.882211	3		zc4h2	0.769104	4		cdk1	1.42702	5
fam107b	0.876644	3		celf5a	0.762569	4		dla	1.39898	5
sox11a	0.874566	3		id2a	0.740609	4		kpna2	1.39598	5
eml1	0.865274	3		pax6b	0.732901	4		lbr	1.38985	5
hunk	0.85169	3		rcc2	0.718314	4		mad2l1	1.38307	5
nova2	0.84649	3		zfhx4	0.716696	4		hmgb2a	1.36597	5
ndrg1b	0.840671	3		ppdpfb	0.714912	4		pif1	1.33096	5
si:ch211-260e23.9	0.836681	3		FTL (1 of many)	0.66667	4		AL929185.2	1.32601	5
gnao1b	0.817217	3		mab21l1	0.659829	4		tpx2	1.32113	5
myt1b	0.813025	3		rbfox2	0.649266	4		birc5a	1.31922	5
mbd3b	0.791943	3		pacsin1b	0.642102	4		si:ch211-193l2.7	1.31745	5
stx3a	0.774024	3		mbd3b	0.629924	4		aspm	1.30655	5
bhlhe23	0.756159	3		hmgb3a	0.612611	4		mki67	1.28944	5
syt5b	0.725804	3		scrt1a	0.592963	4		h3f3a	1.27175	5
mdka	0.710157	3		apex1	0.587661	4		ccnb3	1.26291	5
epb41a	0.699522	3		kctd15a	0.584119	4		her4.2.1	1.25884	5
si:dkey-42i9.4	0.697163	3		fam60al.1	0.566681	4		zgc:194627	1.22808	5
cdc14ab	0.693288	3		ssbp3b	0.55731	4		hmgn2	1.22382	5
chn1	0.691147	3		eif4ebp1	0.550683	4		ccnb1	1.21225	5
her15.1	0.685373	3		hnrnpa0l.1	0.539351	4		neurod4	1.20621	5
lin7a	0.677304	3		fscn1a	0.534038	4		cdc20	1.19691	5
btg1	0.66249	3		ENSDARG00000019213	0.533611	4		aurkb	1.19487	5
sesn1	0.651652	3		mycn	0.496423	4		tuba1b	1.19083	5
scrt2	0.642243	3		ENSDARG00000079632	0.488425	4		tubb4b	1.16442	5
ppp1r1b	0.640946	3		si:ch211-222l21.1	0.486438	4		rrm2.1	1.15878	5
rtca	0.638766	3		cdc34b	0.480851	4		hmgb2b	1.15327	5
mpp6b	0.638196	3		si:dkey-56m19.5	0.479422	4		fam60al.1	1.14206	5
prdm8b	0.632233	3		hnrnpaba	0.479089	4		CABZ01058261.1	1.13381	5
im:7152348	0.628697	3		igdcc3	0.47659	4		kifc1	1.13327	5
ip6k2b	0.628114	3		tia1	0.470244	4		sox11a	1.12569	5
six3b	0.600595	3		stmn1b	0.461286	4		tuba8l4	1.1235	5
olig2	0.588345	3		ptmaa	0.458425	4		mdka	1.12279	5
ccng2	0.564529	3		myca	0.457918	4		msna	1.11859	5
mxi1	0.548566	3		id3	0.457039	4		kif11	1.11292	5
hsp70.3	0.541183	3		nono	0.456781	4		top2a	1.10068	5
crx	0.536732	3		efna1a	0.452467	4		cdca8	1.0948	5
ptenb	0.532296	3		rps27.2	0.451716	4		sox3	1.08283	5
smarce1	0.532285	3		si:ch73-290k24.5	0.45112	4		kif22	1.07639	5
dap1b.1	0.531514	3		smarcb1b	0.450514	4		dlgap5	1.07529	5
dap1b	0.525124	3		ssbp4	0.440665	4		aurka	1.07446	5
cspg5b	0.516839	3		plppr3a	0.439539	4		pou3f1	1.04883	5
h3f3b.1	0.515812	3		zfand5b	0.437316	4		tubb2b	1.03956	5
her15.1.1	0.51368	3		ube2e3	0.437311	4		vsx1	1.02747	5
foxo4	0.511554	3		sf3b5	0.435721	4		cdc14b	1.02061	5
si:dkey-56m19.5	0.508543	3		chd4a	0.43392	4		g2e3	1.01438	5
ip6k2a	0.504983	3		prdx2	0.432693	4		prc1a	1.00129	5
rsrp1	0.499249	3		pbx3b	0.429649	4		mex3b	0.993749	5
max	0.496351	3		fam168a	0.427747	4		ENSDARG00000041723	0.992327	5
kdm2bb	0.494607	3		smarce1	0.42202	4		cenpf	0.990744	5
ndrg4	0.494207	3		traf4a	0.416702	4		hmga1a	0.985198	5
golga7ba	0.493997	3		sumo3a	0.41628	4		cks1b	0.984963	5
ankrd12	0.491326	3		phc2a	0.416216	4		her9	0.97605	5
ddah2	0.47651	3		celf2	0.41427	4		arpp19b	0.972637	5
marcksl1a	0.475	3		zgc:100920	0.407641	4		tmpoa	0.970048	5
hmgb1a	0.473313	3		coro1ca	0.407452	4		cdc25b	0.964911	5
zfand5a	0.472632	3		scml2	0.407334	4		mibp	0.961029	5
tle2	0.461806	3		nova2	0.407176	4		cdkn1ca	0.958253	5
atp1b2a	0.460181	3		hp1bp3	0.407132	4		her4.2	0.955544	5
zfand5b	0.451396	3		ENSDARG00000068995	0.402055	4		her4.1	0.948024	5
cirbpb	0.450343	3		ctbp1	0.401191	4		banf1	0.936472	5
ube2d1a	0.437033	3		trib3	0.397076	4		cks2	0.935971	5
bcl2l13	0.428695	3		fez1	0.394736	4		neurog1	0.928822	5
ybx1	0.42291	3		timm10	0.393161	4		arl4aa	0.923804	5
si:ch73-1a9.3	0.422591	3		hmgb3b	0.390873	4		rrm1	0.923521	5
si:ch211-193l2.4	0.421203	3		srgap3	0.386367	4		hmgb1b	0.917154	5
mid1ip1l	0.419472	3		snrpd3l	0.385983	4		si:ch211-193l2.3	0.916101	5
acvr1ba	0.409824	3		sumo2b	0.371024	4		ndrg1b	0.905333	5
baz2ba	0.4077	3		khdrbs1a	0.368987	4		mycla	0.878733	5
gabarapb	0.40551	3		h3f3d	0.367155	4		tgif1	0.878719	5
dbn1	0.402564	3		ubap2a	0.36495	4		tacc3	0.866061	5
celf3a	0.401767	3		ybx1	0.363234	4		seta	0.862506	5
slc25a22	0.400372	3		blmh	0.363012	4		armc1l	0.838106	5
cdc34b	0.399345	3		hdac1	0.36299	4		anp32b	0.83168	5
ptmab	0.394573	3		mfsd2ab	0.362471	4		smc2	0.828561	5
ssbp4	0.390408	3		dpysl5a	0.361791	4		ptprua	0.797347	5
ypel3	0.390258	3		hnrnpr	0.36103	4		si:ch211-137a8.4	0.796931	5
map1lc3b	0.387962	3		psmb1	0.360362	4		fam76b	0.792577	5
FTL (1 of many)	0.384184	3		jagn1a	0.360001	4		jpt2	0.787192	5
rorab	0.375653	3		aebp2	0.359505	4		bub3	0.771164	5
UBB	0.367147	3		bcl7a	0.358731	4		her4.4	0.770596	5
chd4a	0.360783	3		hmgn7	0.356044	4		dek	0.769983	5
pdcd4b	0.360296	3		rasgef1ba	0.355685	4		kif23	0.768565	5
PR2				AC2				PR3
gene	avg_logFC	Cluster ID		gene	avg_logFC	Cluster ID		gene	avg_logFC	Cluster ID
nr2e3	1.45545	6		gad2	2.3002	7		arr3a	3.90264	8
si:ch73-28h20.1	1.64322	6		slc6a1b	2.2557	7		gnb3b	3.34157	8
h2afx	1.44339	6		syt1a	1.98692	7		guk1b	2.68309	8
otx5	1.39124	6		slc32a1	1.90659	7		gnat2	2.57096	8
hmgb2a	1.33703	6		sv2a	1.76114	7		slc25a3a	2.19814	8
nusap1	1.26211	6		stx1b	1.74465	7		si:ch211-81a5.8	2.11128	8
si:ch73-281n10.2	1.25501	6		sncb	1.69633	7		arl3l1	2.08742	8
stmn1a	1.17541	6		basp1	1.66847	7		si:ch211-285j22.3	1.82955	8
ENSDARG00000041723	1.16877	6		tfap2e	1.6455	7		si:dkey-17e16.15	1.80556	8
top2a	1.14759	6		dpysl5b	1.59401	7		prom1b	1.7994	8
cdk1	1.14427	6		id2a	1.55161	7		prph2a	1.77746	8
kpna2	1.1059	6		stxbp1a	1.54916	7		rcvrn3	1.74387	8
msi1	1.10397	6		tkta	1.5472	7		tmem237a	1.64765	8
cdc20	1.10168	6		tfap2a	1.53876	7		si:ch1073-469d17.2	1.61145	8
prdm1a	1.0487	6		fosab	1.52938	7		ppa1a	1.51091	8
samd7	1.03651	6		slc6a1a	1.51845	7		rgs9a	1.5051	8
g2e3	1.03339	6		tpi1b	1.49253	7		cnga3a	1.49806	8
six7	1.02829	6		calb2b	1.49084	7		sv2ba	1.49092	8
aurkb	1.01737	6		tfap2c	1.43777	7		pdcb	1.47675	8
hmgn2	1.01239	6		ywhag2	1.4316	7		tulp1b	1.46704	8
tubb4b	0.999203	6		scg2b	1.40608	7		si:busm1-57f23.1	1.46403	8
ube2c	0.984954	6		elavl4	1.3999	7		si:ch211-207l14.1	1.45359	8
mad2l1	0.968622	6		atp1b3a	1.39641	7		CABZ01111873.2	1.38848	8
crx	0.968286	6		lrrtm1	1.39264	7		lrit1b	1.3215	8
mibp	0.967978	6		gadd45ba	1.36832	7		CABZ01041495.1	1.22545	8
si:ch211-69g19.2	0.948893	6		gad1b	1.34892	7		arl3l2	1.15329	8
ccnb1	0.947438	6		egr4	1.34741	7		pde6c	1.03839	8
mki67	0.935332	6		aldocb	1.33664	7		ppp1r18	0.963543	8
cdkn3	0.928474	6		fosl2	1.31238	7		slc24a2	0.906682	8
zgc:110540	0.920633	6		npas4a	1.30617	7		grk7a	0.902812	8
rrm2.1	0.917775	6		celf5a	1.29023	7		grk1b	0.8775	8
tpx2	0.915967	6		atp6v0cb	1.28205	7		osbpl7	0.830224	8
tuba8l4	0.908775	6		tfap2b	1.28004	7		bzw2	0.812523	8
dek	0.902699	6		si:ch73-119p20.1	1.26585	7		gc3	0.797449	8
btg3	0.902555	6		hist2h2l	1.26325	7		zgc:195245	0.643838	8
dlgap5	0.900362	6		syn2a	1.26234	7		si:ch1073-303d10.1	0.553489	8
kifc1	0.895987	6		zgc:153426	1.2603	7		nme2a	2.11228	8
CABZ01058261.1	0.882297	6		eno1a	1.25658	7		cox4i2	1.56083	8
hmga1a	0.858829	6		nsfa	1.25057	7		PLEKHB1	1.05926	8
neurod1	0.857839	6		purba	1.23531	7		rcvrn2	2.88238	8
CABZ01074745.1	0.852426	6		snap25a	1.22294	7		MPP4 (1 of many)	1.16139	8
RASSF5	0.843352	6		sept9b	1.21975	7		ckmt2a	2.31159	8
lmnb2	0.826992	6		arhgap1	1.20363	7		atp2b1b	1.67524	8
kif11	0.82652	6		zgc:65894	1.17758	7		zgc:103625	1.64517	8
cks1b	0.817738	6		pax6a	1.17434	7		tmx3	1.63849	8
birc5a	0.809962	6		gpia	1.16685	7		mef2cb	1.0615	8
pde6g	0.807647	6		slc2a3a	1.16586	7		CABZ01102500.1	1.72892	8
lbr	0.800523	6		camk2d2	1.15687	7		ndrg1a	1.65392	8
nr2f1b	0.779358	6		junba	1.12744	7		sept8b	1.19113	8
selt1a	0.775922	6		vamp2	1.1209	7		ldhbb	1.09361	8
fkbp1ab	0.77392	6		gapdhs	1.11639	7		rbp4l	2.28331	8
cenpf	0.759254	6		aldoaa	1.11117	7		tulp1a	1.79804	8
anp32e	0.75551	6		dtnbp1b	1.10492	7		hexb	1.5224	8
cdc14b	0.753697	6		amph	1.10185	7		slc9a3r1a	0.942329	8
hmgb2b	0.738511	6		atp2b3a	1.09593	7		atp1b2b	1.55829	8
tuba1b	0.736159	6		gng3	1.09251	7		opn1lw2	4.62563	8
aspm	0.735568	6		fosb	1.08842	7		gngt2b	3.96916	8
ccnb3	0.72626	6		lmo4b	1.08113	7		si:dkey-72l14.3	0.853784	8
slc29a2	0.726055	6		six3a	1.07784	7		elovl4b	1.90126	8
aurka	0.71826	6		pax10	1.07519	7		pnp6	0.741629	8
plk1	0.714948	6		si:dkey-16p21.8	1.07506	7		scrn2	1.07872	8
spc25	0.713994	6		nr4a1	1.07136	7		chl1a	0.697045	8
h3f3a	0.700704	6		ndrg2	1.06072	7		cplx4a	1.04208	8
cdca8	0.697266	6		rnasekb	1.05712	7		fscn2b	0.994721	8
h2afva	0.695429	6		2019-09-06	1.05453	7		trim110	0.506601	8
pde6d	0.695362	6		pkma	1.05026	7		si:ch1073-155h21.2	0.81279	8
spc24	0.678445	6		pvalb6	1.0432	7		unc119b	1.57459	8
myclb	0.673769	6		znf385c	1.02994	7		ENSDARG00000062902	1.15846	8
prc1a	0.673189	6		dnajc5aa	1.0248	7		ncaldb	1.00938	8
zbtb18	0.663199	6		hmgb3a	1.0198	7		crb2b	0.588519	8
arid3b	0.662225	6		eno2	1.01096	7		reep6	0.886681	8
ddah2	0.65565	6		clta	1.00877	7		atp6v0a1a	1.16406	8
zgc:110339	0.653023	6		atp6v1g1	1.00134	7		arl13a	1.3116	8
kif23	0.652971	6		gng2	0.998473	7		ppdpfa	1.77923	8
bub3	0.639756	6		map1aa	0.994298	7		zmp:0000000545	0.740898	8
thrb	0.639477	6		snap91	0.991873	7		pde6h	3.0231	8
sall1a	0.634286	6		glrbb	0.989894	7		sypb	1.56457	8
fkbp1b	0.628967	6		fundc1	0.988877	7		drd4a	0.692742	8
ccna2	0.628778	6		higd1a	0.986556	7		faimb	0.69914	8
rxrgb	0.622445	6		atp6v0d1	0.984576	7		rs1a	2.19045	8
h2afvb	0.614882	6		ywhah	0.981353	7		gngt2a	2.54304	8
ENSDARG00000054797	0.612393	6		cnrip1a	0.979844	7		cdhr1a	0.640474	8
zgc:194627	0.61106	6		syn2b	0.978824	7		opn6a	1.24034	8
rad21a	0.605237	6		rrad	0.977118	7		rab3aa	1.41414	8
smc2	0.600879	6		pclob	0.976515	7		chchd10	1.4374	8
lsm7	0.600726	6		SYNPR	0.972683	7		tpma	0.744204	8
lmnb1	0.598992	6		tob1a	0.972026	7		tmem244	1.20776	8
rdh8a	0.598688	6		ppp1r14ab	0.970854	7		arhgef10lb	0.669145	8
elovl4b	0.588219	6		evlb	0.959944	7		syt5b	1.49817	8
armc1l	0.587876	6		snap25b	0.958631	7		clic6	0.472038	8
cetn3	0.58449	6		rbfox1	0.954579	7		slc1a8a	0.736658	8
lmo4a	0.581366	6		rtn1b	0.952058	7		aanat2	1.02154	8
cks2	0.579738	6		dpysl5a	0.950207	7		scamp5b	0.831168	8
tnc	0.572158	6		ap2s1	0.944819	7		kcnb2	0.494589	8
polr2i	0.570106	6		pgk1	0.942509	7		si:dkey-74k8.3	1.00308	8
cetn4	0.566433	6		atp6v1e1b	0.941864	7		gnb5b	1.29118	8
si:ch211-147a11.3	0.56154	6		atp1a3a	0.939014	7		rdh8b	0.692986	8
anp32b	0.561356	6		si:dkey-56f14.7	0.936361	7		nexn	1.01543	8
kif22	0.5584	6		tuba1c	0.933054	7		stxbp1b	1.1577	8
aplnrb	0.557055	6		atpv0e2	0.930893	7		zgc:109965	1.09058	8
AC3				AC4				HC1
gene	avg_logFC	Cluster ID		gene	avg_logFC	Cluster ID		gene	avg_logFC	Cluster ID
slc6a9	2.2133	9		bhlhe23	2.18694	10		si:ch211-56a11.2	3.39027	11
nhlh2	2.09475	9		bhlhe22	2.14156	10		ompa	2.77927	11
calb2a	1.90389	9		meis2b	2.13118	10		atp1b1a	2.41752	11
ndrg2	1.46579	9		pvalb6	1.85935	10		eno1a	2.28099	11
gng2	1.43398	9		prdm8b	1.60394	10		pde6g	2.24653	11
rnd1a	1.38456	9		tox	1.48839	10		cd82a	2.12061	11
prdm13	1.38204	9		dpysl4	1.36255	10		rem1	2.092	11
rnd1b	1.35698	9		pbx1a	1.35041	10		CABZ01074277.1	1.93876	11
calb2b	1.2982	9		crip3	1.29598	10		opn9	1.86363	11
hpca	1.26934	9		tubb5	1.27518	10		opn4.1	1.85377	11
camkvb	1.23792	9		rims2a	1.26162	10		CR361564.1	1.84872	11
rbfox1	1.158	9		atp2b4	1.22216	10		2019-09-15	1.80098	11
calm3a	1.15472	9		slc32a1	1.19268	10		prkar2ab	1.72628	11
scrt1a	1.12665	9		pax6a	1.15839	10		si:ch73-29l19.1	1.71267	11
basp1	1.07997	9		tpd52l2b	1.14448	10		ca2	1.61958	11
pcp4l1	1.06688	9		stx1b	1.08672	10		tmsb4x	1.59769	11
pax6b	1.04032	9		chgb	1.08509	10		rprmb	1.57816	11
dtnbp1a	1.02672	9		pcdh7b	1.08254	10		btbd17b	1.54345	11
neurod1	0.981926	9		ndnf	1.06957	10		gria3a	1.53929	11
slc32a1	0.980929	9		zgc:65894	1.0449	10		atp6v0e1	1.53683	11
zc4h2	0.956161	9		slc18a3a	1.03882	10		sept7a	1.53662	11
tmem178b	0.946644	9		pbx3b	1.02865	10		gad1b	1.52387	11
dpysl5a	0.938307	9		dscama	1.02718	10		sept8a	1.50955	11
ndrg4	0.926138	9		lmo4b	1.0098	10		lin7a	1.49131	11
tfap2b	0.913113	9		chga	1.00422	10		si:ch211-153l6.6	1.459	11
snap25b	0.895074	9		glrba	0.999146	10		prox1a	1.44003	11
tfap2a	0.894738	9		atp1b1a	0.993203	10		h1fx	1.4304	11
sncb	0.883253	9		olfm2a	0.989377	10		si:dkey-16p21.8	1.40761	11
ebf3a	0.873974	9		atp1b3a	0.98531	10		slc6a1l	1.40158	11
si:ch73-290k24.5	0.869437	9		stxbp1a	0.970762	10		ptp4a2a	1.39899	11
pax6a	0.851735	9		pax10	0.963601	10		dbi	1.38128	11
hmgb3a	0.850484	9		elavl4	0.958468	10		atp2b4	1.37422	11
syt1a	0.841741	9		foxp2	0.930923	10		cdh6	1.35413	11
atp1b3a	0.829655	9		zgc:153426	0.929604	10		nrxn1a	1.32656	11
enah	0.828571	9		gng3	0.928435	10		tnr	1.31568	11
grin1a	0.801219	9		sncb	0.923746	10		gapdhs	1.30987	11
elavl3	0.781554	9		syngr3b	0.908848	10		si:ch211-276i12.4	1.29248	11
tcp11l2	0.764745	9		si:ch211-204a13.2	0.895768	10		slc4a5	1.27865	11
ENSDARG00000097322	0.761665	9		higd1a	0.895576	10		ndrg2	1.26496	11
ywhah	0.760471	9		tuba1a	0.895246	10		onecutl	1.25365	11
zgc:172323	0.757618	9		slc4a4a	0.893987	10		ak1	1.21452	11
cspg5a	0.757222	9		rtn1b	0.890045	10		ahcyl1	1.19482	11
roraa	0.752547	9		stmn1b	0.880117	10		olfm1b	1.16221	11
stx1b	0.746741	9		phactr3b	0.868445	10		them4	1.14652	11
ppp1r14c	0.743115	9		grin1b	0.864072	10		lmo1	1.14213	11
stxbp1a	0.731055	9		syt1a	0.86027	10		sms	1.14213	11
rheb	0.717403	9		ppp1r14ab	0.855404	10		isl1	1.12426	11
gng3	0.704942	9		cacng3b	0.849385	10		stmn1b	1.11386	11
ptmaa	0.704679	9		cdh18a	0.846704	10		cox6b1	1.11183	11
si:ch211-195b13.1	0.700055	9		otofa	0.846289	10		cotl1	1.09944	11
nptnb	0.697686	9		rbfox1	0.846241	10		rgcc	1.09656	11
rims2a	0.684248	9		pax6b	0.844956	10		clu	1.08873	11
ENSDARG00000068995	0.677693	9		sv2a	0.837956	10		dalrd3	1.07414	11
cyth3b	0.676582	9		map2	0.833483	10		gng13b	1.066	11
camk2d2	0.675582	9		myh14	0.827675	10		palm1b	1.06143	11
dpysl5b	0.666028	9		ca16b	0.826799	10		stk17a	1.05567	11
six6b	0.663972	9		tuba1c	0.817078	10		bsg	1.05093	11
tmem59l	0.662365	9		slc6a1b	0.811474	10		slc12a2.1	1.04526	11
rbfox2	0.658602	9		p4hb	0.810644	10		dynlt3	1.04353	11
nfasca	0.655398	9		fez1	0.805133	10		pcdh8	1.00336	11
s1pr1	0.652021	9		maptb	0.791679	10		ret	0.995388	11
glud1b	0.642502	9		lasp1	0.790335	10		daam1a	0.970954	11
hist2h2l	0.631749	9		adgrl3.1	0.786179	10		slc6a1b	0.959944	11
hmgn7	0.629016	9		casz1	0.771811	10		robo2.1	0.95873	11
gpm6ab	0.628017	9		psd2	0.770577	10		ENSDARG00000078362	0.953655	11
atp2b1a	0.617324	9		tmsb2	0.766229	10		slc16a9b	0.936252	11
fam49a	0.611286	9		tpm3	0.762545	10		bckdhbl	0.915924	11
cnrip1a	0.597555	9		ywhag2	0.758202	10		pde4ba	0.888729	11
ywhaz	0.593445	9		atp1a3a	0.74766	10		pigq	0.888058	11
st8sia5	0.590385	9		ache	0.74364	10		pgam1a	0.886345	11
fxyd6l	0.58896	9		rai14	0.741845	10		ldha	0.883937	11
gpm6aa	0.586192	9		dpysl3	0.738022	10		aldocb	0.880844	11
gpr85	0.583989	9		camk2d2	0.721473	10		ywhaqb	0.867607	11
rltpr	0.579573	9		dbi	0.713298	10		ENSDARG00000033201	0.861002	11
zgc:153426	0.576455	9		basp1	0.709986	10		qkia	0.856403	11
fam168a	0.573089	9		rbfox3a	0.708482	10		laptm4a	0.826993	11
fundc1	0.569834	9		adgra1a	0.70268	10		nup93	0.819005	11
zgc:165603	0.567096	9		rusc1	0.690039	10		slc2a3a	0.809964	11
phactr3b	0.563441	9		npm1a	0.682982	10		cspg5b	0.800659	11
ywhag2	0.562746	9		gdi1	0.682957	10		myl12.1	0.800364	11
myt1a	0.560474	9		gapdhs	0.68185	10		mab21l3	0.798602	11
mbd3b	0.559463	9		rtn3	0.673779	10		pgk1	0.792046	11
2019-09-03	0.558534	9		nfasca	0.671296	10		gfra1a	0.777283	11
dnajc5aa	0.553131	9		tpi1b	0.668455	10		cnn3a	0.772245	11
ppfia4	0.548348	9		cnksr2b	0.667795	10		cx52.9	0.770611	11
fam49al	0.547662	9		calm3a	0.664486	10		gmfb	0.769868	11
dlg1	0.54555	9		myl6	0.663805	10		ENSDARG00000070174	0.763853	11
map1aa	0.543618	9		ENSDARG00000054723	0.659292	10		ptenb	0.763112	11
calm2a	0.541328	9		elavl3	0.658568	10		mtss1lb	0.760501	11
atp6v0cb	0.53944	9		mif	0.649684	10		rtn4r	0.758286	11
hsp70l	0.539079	9		kif5aa	0.647738	10		barhl2	0.750955	11
lin7a	0.532512	9		ret	0.646924	10		gabarapl2	0.748841	11
atp1a1a.2	0.529516	9		bsg	0.643138	10		rab3c	0.739433	11
hnrnpr	0.527876	9		chn1	0.640748	10		vat1	0.734758	11
calm1b	0.526494	9		b3gat2	0.638869	10		2019-09-06	0.734635	11
ppp3cb	0.525638	9		hist2h2l	0.632314	10		ndrg3a	0.732384	11
ypel3	0.525097	9		si:dkey-56f14.7	0.625375	10		ip6k2a	0.727902	11
hmx4	0.523322	9		nacad	0.623948	10		zeb2a	0.727155	11
rtn1b	0.521979	9		scn3b	0.622916	10		tox	0.726249	11
2019-09-06	0.521435	9		calm2a	0.622748	10		mdh1aa	0.720012	11
CMZ3				MC				RGC2
gene	avg_logFC	Cluster ID		gene	avg_logFC	Cluster ID		gene	avg_logFC	Cluster ID
ccnd1	1.35327	12		rlbp1a	3.78712	13		alcama	2.26843	14
stmn1a	1.23827	12		glula	3.25726	13		cxcr4b	2.25963	14
cdkn1ca	1.08891	12		fabp7a	3.06442	13		tmsb	2.10232	14
pde6g	1.07545	12		efhd1	2.8411	13		atoh7	2.00114	14
pcna	0.974632	12		slc1a2b	2.81488	13		stmn2b	1.791	14
mcm7	0.890125	12		acbd7	2.52711	13		cdkn1cb	1.68521	14
hells	0.829331	12		glulb	2.43603	13		tubb5	1.68242	14
cdca7a	0.822496	12		rhbg	2.13638	13		alcamb	1.59912	14
mcm2	0.792852	12		crabp1a	2.08613	13		elavl3	1.50794	14
mcm5	0.774317	12		cldn5b	2.00524	13		rbpms2b	1.50158	14
nop10	0.752907	12		her12	1.99032	13		ebf3a	1.50071	14
snu13b	0.717294	12		jdp2b	1.92317	13		gap43	1.49269	14
mcm4	0.691121	12		cavin2a	1.85381	13		zgc:158291	1.47463	14
si:ch211-222l21.1	0.679561	12		cahz	1.8124	13		mllt11	1.40227	14
mcm6	0.653978	12		cotl1	1.80272	13		si:ch211-284f22.3	1.26661	14
hmgb2b	0.641464	12		CU467822.1	1.79788	13		adcyap1b	1.25702	14
rpa3	0.638402	12		zgc:165604	1.79552	13		hey1	1.16175	14
seph	0.634929	12		gstp1	1.77267	13		rtn1a	1.11577	14
rpa2	0.600101	12		atp1a1b	1.77242	13		islr2	1.07346	14
pa2g4a	0.594425	12		hspb1	1.73511	13		stmn1b	1.07114	14
msi1	0.588719	12		si:ch211-193l2.5	1.72017	13		vim	1.05588	14
npm3	0.585497	12		tjp2b	1.68122	13		fabp3	1.04058	14
lig1	0.578275	12		gas1b	1.5702	13		scrt2	0.995373	14
snrpd2	0.572493	12		si:ch211-193l2.4	1.5638	13		si:dkey-56m19.5	0.947218	14
nasp	0.569152	12		sb:cb81	1.55937	13		tmeff1b	0.919275	14
tspan7	0.565388	12		si:dkey-16p21.8	1.54652	13		sox11b	0.911606	14
zgc:56493	0.563665	12		BX465834.1	1.46578	13		cnp	0.911591	14
CABZ01074745.1	0.561425	12		fosab	1.46288	13		irx1a	0.857328	14
mcm3	0.555008	12		slc3a2a	1.46276	13		barhl1a	0.852499	14
btg3	0.540684	12		mdka	1.46203	13		kidins220a	0.850751	14
fen1	0.535032	12		her6	1.44697	13		pou3f1	0.84126	14
dnajc9	0.532825	12		her4.1	1.41391	13		tfap2d	0.804173	14
apex1	0.527434	12		tpm3	1.39544	13		tuba1c	0.80062	14
gins2	0.524672	12		si:ch211-193l2.7	1.39483	13		dpysl3	0.800584	14
snrpb	0.516656	12		cyp2ad3	1.36454	13		rbfox2	0.799185	14
ahcy	0.513963	12		jun	1.36251	13		ebf1a	0.795967	14
nap1l1	0.513031	12		her4.2	1.35541	13		tuba1a	0.795685	14
scml2	0.508458	12		ywhaz	1.34916	13		dag1	0.790825	14
bysl	0.505563	12		ENSDARG00000051762	1.34744	13		pou4f2	0.775364	14
npm1a	0.49764	12		psat1	1.3376	13		gpm6ab	0.770957	14
snrpe	0.495964	12		abi3a	1.30771	13		tmsb4x	0.757158	14
ebna1bp2	0.487513	12		hsd11b2	1.29709	13		klf7b	0.745554	14
CU693368.2	0.485419	12		CR848047.1	1.29054	13		pak1	0.721862	14
abcf1	0.484182	12		tgfb3	1.27181	13		isl2b	0.697263	14
si:ch211-156b7.4	0.483104	12		klf6a	1.25272	13		FTL (1 of many)	0.694122	14
hmga1a	0.472293	12		rap1b	1.25052	13		ebf2	0.689549	14
neurod4	0.468693	12		si:dkey-204f11.64	1.24141	13		si:dkey-276j7.1	0.666949	14
nr2e3	0.466564	12		gulp1a	1.23944	13		ENSDARG00000079632	0.659968	14
orc6	0.466431	12		ppp1r14aa	1.23773	13		nrn1a	0.651953	14
nhp2	0.465972	12		si:ch73-21g5.7	1.23279	13		cdkn1ca	0.641218	14
snrpg	0.464999	12		syngr2b	1.21457	13		nova2	0.640244	14
slbp	0.454004	12		sparc	1.21173	13		eml1	0.629492	14
srsf6b	0.452908	12		alcama	1.20708	13		si:dkey-280e21.3	0.62132	14
tma7	0.452556	12		pygl	1.20239	13		vat1	0.620776	14
ppa1b	0.44918	12		hey1	1.19963	13		vdac3	0.618021	14
znf516	0.446169	12		cd82a	1.18169	13		isl1	0.613577	14
snrpd3	0.444405	12		gnai2a	1.17799	13		btbd6b	0.613335	14
sumo3b	0.444126	12		metrn	1.1629	13		apoeb	0.612049	14
phf5a	0.442177	12		gfap	1.14741	13		rab11a	0.611124	14
chaf1a	0.440606	12		vil1	1.13933	13		ppp1r14ab	0.610592	14
ddx39ab	0.439633	12		ckbb	1.13812	13		epb41a	0.602342	14
hirip3	0.437324	12		ca14	1.13667	13		sox11a	0.600107	14
polr2f	0.434517	12		ssuh2rs1	1.1304	13		gng5	0.599504	14
hnrnpabb	0.426285	12		zfp36l1b	1.12658	13		fscn1a	0.588379	14
srsf11	0.425828	12		lfng	1.11867	13		rtn1b	0.588036	14
fbl	0.425022	12		si:ch1073-303k11.2	1.11543	13		coro1cb	0.586561	14
bccip	0.419244	12		plpp3	1.1095	13		ssbp3b	0.572875	14
snrpf	0.418605	12		znf536	1.10439	13		rapgef2	0.571192	14
pbx4	0.412241	12		cx43	1.09286	13		rcc2	0.570635	14
serbp1a	0.410889	12		her8a	1.0865	13		traf4a	0.568693	14
ran	0.408345	12		crabp2b	1.08315	13		nkain1	0.568667	14
cirbpa	0.407433	12		s1pr1	1.08295	13		mab21l1	0.568606	14
eif5a2	0.403566	12		eml2	1.07371	13		prdx2	0.566098	14
magoh	0.401392	12		anxa13	1.06795	13		dpysl5a	0.55947	14
RPL41	0.399245	12		lipg	1.05906	13		gpm6aa	0.555935	14
sf3a2	0.397852	12		yap1	1.05778	13		casp3a	0.541607	14
rpl5b	0.395998	12		socs3b	1.04603	13		scml2	0.537213	14
hmgn2	0.391478	12		cnn2	1.04291	13		gng2	0.532063	14
eef1b2	0.38877	12		hopx	1.02184	13		ank2b	0.528074	14
hsd17b10	0.388062	12		si:ch211-193l2.3	1.02073	13		insm1a	0.526415	14
rps3a	0.386865	12		her15.1.1	1.01829	13		tp53inp2	0.526115	14
atoh7	0.384249	12		hyal6	1.01311	13		stmn2a	0.524474	14
snrpd1	0.38194	12		s100a10b	1.01101	13		klf7a	0.521609	14
eif5a	0.381248	12		rac1a	1.00786	13		pou2f2a.1	0.514688	14
rbbp4	0.378215	12		id1	1.00737	13		tle2	0.512333	14
h2afvb	0.378006	12		vamp3	0.994642	13		rltpr	0.509778	14
nop56	0.376137	12		si:ch73-31d8.2	0.990549	13		hnrnpa0l.1	0.50697	14
insm1a	0.374654	12		psph	0.99039	13		2019-09-03	0.503299	14
dhx32b	0.374139	12		spry2	0.958037	13		myt1b	0.502142	14
rplp1	0.373941	12		cst14a.2	0.954085	13		jagn1a	0.495672	14
nop16	0.371026	12		sox10	0.951107	13		pdia3	0.494274	14
rps28	0.370258	12		her15.1	0.941614	13		si:dkeyp-75h12.5	0.482489	14
rpa1	0.367581	12		gyg1b	0.940697	13		zfhx3	0.478564	14
ube2e1	0.367554	12		prox1a	0.935208	13		ptbp2b	0.478045	14
asf1ba	0.366419	12		qkia	0.933151	13		reep5	0.477474	14
rps8a	0.364273	12		fgf24	0.929347	13		smarce1	0.470715	14
rpl35a	0.362199	12		capn1a	0.921979	13		pax6a	0.466308	14
fkbp3	0.361898	12		olig2	0.921302	13		kif3cb	0.465992	14
ssrp1a	0.360579	12		her4.4	0.91869	13		zbtb20	0.465332	14
rps12	0.360271	12		ppap2d	0.91482	13		zfand2a	0.461898	14
AC5				HC2				PR4
gene	avg_logFC	Cluster ID		gene	avg_logFC	Cluster ID		gene	avg_logFC	Cluster ID
pvalb6	3.04377	15		pde6g	2.53799	16		rho	3.54213	17
mdkb	2.20589	15		rem1	1.82056	16		si:ch211-113d22.2	3.5184	17
sox2	1.85331	15		si:ch211-56a11.2	1.75143	16		gngt1	3.33614	17
scrt2	1.81237	15		h2afx	1.55788	16		sagb	3.20247	17
nrxn1a	1.76043	15		stmn1a	1.49566	16		gnat1	2.1609	17
mtbl	1.72472	15		onecutl	1.443	16		rom1b	1.93167	17
rhocb	1.65955	15		onecut1	1.33296	16		saga	1.83426	17
rbfox1	1.65694	15		zgc:110540	1.29028	16		elovl4b	1.78618	17
grm6b	1.63665	15		prox1a	1.25269	16		rbp2a	1.74498	17
tiam1a	1.61896	15		tmsb4x	1.2443	16		pde6g	1.73369	17
isl1	1.60541	15		rrm2.1	1.19822	16		cnga1	1.70397	17
gnb1a	1.60407	15		kiaa0101	1.18808	16		pde6h	1.67188	17
rgs9bp	1.57268	15		prkar2ab	1.17562	16		tulp1b	1.63425	17
barhl2	1.55604	15		isl1	1.13002	16		ENSDARG00000029898	1.5366	17
palm1b	1.55057	15		CR361564.1	1.11036	16		meig1	1.48408	17
gng13b	1.54937	15		cotl1	1.10935	16		canx	1.38515	17
calm3a	1.51346	15		mki67	1.04939	16		si:dkey-94e7.2	1.3329	17
gnai2a	1.4617	15		si:ch73-281n10.2	1.03951	16		rbp4l	1.31655	17
ppdpfb	1.45935	15		lbr	1.03586	16		pdca	1.29441	17
slit2	1.4533	15		dalrd3	1.02652	16		cetn4	1.28968	17
tfap2a	1.36414	15		cdk1	1.02358	16		CABZ01102500.1	1.26569	17
olfm1b	1.33268	15		anp32b	1.01699	16		casz1	1.25851	17
si:dkey-56f14.7	1.31575	15		fam60al.1	0.996159	16		faimb	1.24453	17
arl4ab	1.29409	15		nusap1	0.983451	16		prom1b	1.22843	17
ENSDARG00000079632	1.24036	15		hmgb2a	0.974802	16		tmx3	1.20153	17
CR855337.1	1.23024	15		CABZ01074745.1	0.972886	16		samd7	1.16478	17
rassf4	1.22875	15		hmx3a	0.953753	16		tmco1	1.14062	17
pcdh19	1.22225	15		si:ch211-39i22.1	0.946313	16		ppdpfa	1.10584	17
si:ch73-119p20.1	1.2196	15		hmgn2	0.935698	16		zgc:109965	1.10125	17
calm1b	1.21772	15		ccna2	0.923678	16		pde6d	1.08413	17
lrrn2	1.20764	15		ube2c	0.906111	16		tmem244	1.07085	17
TCIM (1 of many)	1.20408	15		rrm1	0.903946	16		arl13a	1.02778	17
rgs11	1.1801	15		histh1l	0.884469	16		ndrg1a	1.01876	17
ppp1r14c	1.15228	15		tagln3b	0.862978	16		selt1a	0.993021	17
tfap2b	1.15138	15		zeb2a	0.860685	16		nr2e3	0.992194	17
histh1l	1.11316	15		tubb2b	0.859262	16		atp1b2b	0.984915	17
atp2b3a	1.11134	15		banf1	0.859153	16		tdh2	0.983729	17
ENSDARG00000054723	1.10917	15		si:ch211-288g17.3	0.85404	16		gpx4b	0.975849	17
pax6b	1.10718	15		lsm6	0.849192	16		crx	0.963415	17
gldn	1.10294	15		birc5a	0.847833	16		msi1	0.961158	17
efhd1	1.09675	15		tuba8l	0.823333	16		rbm38	0.959844	17
rcan3	1.09277	15		h3f3a	0.820321	16		hacd2	0.959573	17
SMIM18	1.09134	15		aurkb	0.817129	16		c23h20orf24	0.925354	17
slc18a3a	1.08462	15		anp32a	0.814443	16		eef1da	0.912127	17
hmx4	1.08457	15		rbbp4	0.799264	16		zgc:63972	0.865748	17
nxn	1.0704	15		hmgb2b	0.795593	16		nomo	0.86539	17
ENSDARG00000019213	1.05008	15		cks2	0.777581	16		mafba	0.86241	17
ENSDARG00000097322	1.03468	15		tfap2b	0.770877	16		ckmt2a	0.860425	17
rab3c	1.0258	15		si:ch211-156b7.4	0.764444	16		rp2	0.857553	17
tmeff1b	1.02391	15		tpx2	0.764256	16		rab3aa	0.843774	17
plppr5a	0.99641	15		si:ch211-284f22.3	0.760254	16		agpat3	0.831247	17
calm1a	0.993744	15		mibp	0.756833	16		chchd10	0.820848	17
cplx2	0.992351	15		hmgb1b	0.742558	16		rdh8a	0.816907	17
mxi1	0.985681	15		tuba8l4	0.739892	16		atp5ia	0.806883	17
khdrbs1b	0.980517	15		h2afvb	0.727389	16		si:ch211-207l14.1	0.804317	17
cahz	0.979916	15		golga7ba	0.72686	16		sec61g	0.794118	17
lasp1	0.976442	15		chaf1a	0.72488	16		unc119b	0.791441	17
kif1aa	0.969204	15		cks1b	0.724368	16		ormdl1	0.784742	17
ptmaa	0.968901	15		slc29a2	0.72315	16		acss2	0.781253	17
ism1	0.95956	15		CABZ01058261.1	0.71699	16		tmem147	0.778725	17
dmtn	0.950986	15		top2a	0.713333	16		zgc:103625	0.769567	17
elavl3	0.944465	15		cdca8	0.705719	16		wdr83os	0.764005	17
qkia	0.942212	15		cdh6	0.700728	16		icmt	0.763616	17
gnao1b	0.924634	15		tuba1b	0.69561	16		kri1	0.740065	17
stk24b	0.924071	15		sept7a	0.695584	16		ENSDARG00000062902	0.707891	17
stk17a	0.917676	15		sumo3b	0.694678	16		anp32e	0.703511	17
fezf1	0.916349	15		bcl7a	0.693227	16		mgst3b	0.697827	17
sox5	0.900195	15		them4	0.682528	16		ccdc47	0.688594	17
tmem178b	0.892333	15		krcp	0.677867	16		tmem136b	0.688378	17
id3	0.885854	15		btg3	0.674859	16		cox5aa	0.682299	17
spock3	0.859176	15		cbx3a	0.67048	16		fscn2b	0.679087	17
cdh18a	0.850595	15		seta	0.665527	16		mpp6a	0.677392	17
ulk2	0.824339	15		pbk	0.662927	16		ablim3	0.672621	17
syt1a	0.817306	15		prdm13	0.659819	16		stxbp1b	0.672272	17
si:ch73-29l19.1	0.788837	15		bub3	0.658468	16		zgc:77752	0.665181	17
sox13	0.787373	15		plk1	0.651549	16		nop10	0.665053	17
zfhx3	0.785504	15		robo2.1	0.649505	16		sec61b	0.663966	17
gstp1	0.785464	15		kifc1	0.640666	16		ubiad1	0.661661	17
slc32a1	0.783775	15		pane1	0.640502	16		kcnv2a	0.660806	17
megf10	0.776808	15		sumo3a	0.633924	16		si:dkey-74k8.3	0.660199	17
nptnb	0.76929	15		pcna	0.632688	16		arl6	0.660025	17
gnao1a	0.768464	15		btbd17b	0.623819	16		MPP4 (1 of many)	0.659724	17
ctnna2	0.761147	15		rpa2	0.618005	16		otx5	0.657382	17
chn2	0.755262	15		rpa3	0.611735	16		samd11	0.649201	17
tspan18b	0.753625	15		dek	0.609922	16		hspe1	0.642502	17
gpr85	0.750597	15		dlgap5	0.608685	16		dad1	0.641514	17
rbfox2	0.747321	15		arpp19b	0.607028	16		rgcc	0.637443	17
sept7a	0.74314	15		asf1ba	0.601958	16		zdhhc2	0.636593	17
si:ch211-260e23.9	0.732718	15		plekhg4	0.594043	16		atp5h	0.632541	17
gad1b	0.732027	15		hirip3	0.590364	16		hmgn3	0.630054	17
sepw1	0.720806	15		nup93	0.590001	16		ssr3	0.607429	17
asph	0.720247	15		tox	0.587001	16		timm8b	0.606028	17
ENSDARG00000040971	0.718653	15		slbp	0.584865	16		st13	0.604958	17
gnai2b	0.716709	15		kif11	0.584414	16		rpgrip1	0.604001	17
hnrnpa0a	0.711658	15		smc2	0.576899	16		drd4a	0.600611	17
stx1b	0.708688	15		tmpoa	0.576206	16		xbp1	0.59754	17
mfge8b	0.705712	15		mad2l1	0.574075	16		sdc4	0.596769	17
stxbp1a	0.704463	15		kpna2	0.57231	16		ssr4	0.596694	17
scocb	0.704008	15		tubb4b	0.570744	16		zgc:109982	0.592717	17
ywhag2	0.697522	15		rrm2	0.564883	16		hmga1b	0.591276	17
RPE
gene	avg_logFC	Cluster ID
fabp11b	5.59789	18
tyrp1b	4.94527	18
mb	4.74324	18
dct	4.53175	18
rgrb	4.16025	18
pmela	4.14658	18
tspan36	4.12007	18
rlbp1b	3.80992	18
rbp5	3.76447	18
stm	3.76202	18
rpe65a	3.72592	18
pmelb	3.67901	18
gstp1	3.23007	18
sparc	3.0609	18
stra6	2.80696	18
tm6sf2	2.67821	18
rdh5	2.64224	18
rgra	2.63697	18
cd63	2.61975	18
fabp11a	2.61483	18
slc45a2	2.60942	18
tyrp1a	2.58263	18
zgc:195173	2.56367	18
gch2	2.4987	18
fgfbp1b.1	2.47759	18
gpr143	2.45043	18
lratb.2	2.40824	18
fam213ab	2.37294	18
qdpra	2.35157	18
pah	2.31923	18
pcbd1	2.18568	18
inpp5ka	2.17062	18
serpinh1b	2.17038	18
cx43	2.06266	18
atp1b1a	2.06068	18
col4a6	2.05054	18
ctsla	2.04319	18
pttg1ipb	2.02807	18
slc38a3a	2.00495	18
oca2	2.00207	18
cxcl18b	1.99609	18
igfbp7	1.97818	18
pnp4a	1.9346	18
col4a5	1.92358	18
slc3a2a	1.89691	18
rnaseka	1.8739	18
cbsb	1.87181	18
mtbl	1.86405	18
lrata	1.86379	18
tmem243a	1.85386	18
atp6v0e1	1.84726	18
tspan10	1.8134	18
bace2	1.81075	18
ucp3.1	1.78578	18
vamp3	1.77914	18
irbp	1.75604	18
slc7a8a	1.7447	18
si:ch73-86n18.1	1.74126	18
gnmt	1.73349	18
msnb	1.69923	18
atox1	1.68348	18
phgdh	1.67914	18
jdp2b	1.66534	18
si:ch211-117c9.5	1.66515	18
slc38a11	1.64675	18
col18a1a	1.64614	18
fstl1b	1.62228	18
lpl	1.59335	18
wfdc1	1.57651	18
ctsba	1.54745	18
atp6v0ca	1.54699	18
prdx6	1.53967	18
thbs1b	1.5257	18
foxp4	1.52495	18
rbm47	1.52443	18
slc37a2	1.51099	18
zgc:110239	1.47889	18
cst14a.2	1.44002	18
si:dkey-204f11.64	1.43271	18
lipg	1.43201	18
si:ch211-195b13.1	1.42598	18
arl6ip1	1.42548	18
clic6	1.41696	18
agtrap	1.41247	18
vat1	1.40461	18
prdx2	1.39832	18
col2a1a	1.3782	18
cracr2ab	1.37465	18
si:dkey-188i13.11	1.37238	18
rabl6b	1.37116	18
zgc:165573	1.35075	18
fxyd6l	1.34329	18
ENSDARG00000056233	1.34157	18
ctsd	1.33737	18
bhlhe40	1.32285	18
col9a2	1.30866	18
hsd11b2	1.30655	18
ugt1b5	1.30255	18
dhrsx	1.28676	18
proca1	1.28519	18
