# Supplementary material for: Defining morphologically and genetically distinct GABAergic/cholinergic amacrine cell subtypes in the vertebrate retina
Source: PLoS Biol. 2024 Feb 16;22(2):e3002506. doi: 10.1371/journal.pbio.3002506 (PMC10914270; doi:10.1371/journal.pbio.3002506)
Supplement: S2 Data — (XLSX) [file pbio.3002506.s010.xlsx]

## Sheet: Sheet1
Dataset S2 Primers of plasmid, BAC constructs, sgRNA and probes
14uas:sypb-Gcamp6s primers
sypb_F	cactttgagctcctccacacgccaccatggatgttgccaaccagttggt
sypb_R	catctcgttggagaaggacgtgggct
BAC construction primers, lowercase: homologue arm sequence
bhlhe23_armL_F	agcttgcacatttgatggagt
bhlhe23_armR_R	acacatgcatgggagaggaaa
vector_bhlhe23_armL_F	CGGTGGCGCGCCATCGATATCagcttgcacatttgatggagt
gal4_bhlhe23_armL_R	ATAGAAGACAGTAGCTTCATtcgccgacattcattttggaga
neo_bhlhe23_armR_F	AACAGCTGCCCTAAACACAGcttccactcgctgaactctt
vector_bhlhe23_armR_R	CGAATTGGAGCTCCACCGCGGTGGacacatgcatgggagaggaaa
mRuby3_bhlhe23_armL_F	ttttatttattttctccaaaATGGTGTCTAAGGGCGAAGAGCTG
gal4_bhlhe23_armL_F	tctccaaaatgaatgtcggcgaATGAAGCTACTGTCTTCTAT
EGFP_vachta_armL-F	tctcggggagagaagcacagcgtagaagcgagttaagagcatttttcctgaagcgaccaaagtgTGTGGATCATGGTGAGCAAGGGCGAG
EGFP_vachta_armR-R	atgaaaaacatttatattcagcagaggttttcttttaaacaggattgtatcagggacagacaactcagaTGGAGGCTACCATGGAGAAGT
mNeonGreen_bhlhe22_armL-F	tagaaacttaaggagaggacagcggctgagcgaagccttgtcaccgcggcgcatccgactttctggagactATGGTGTCCAAGGGCGAAG
mNeonGreen_bhlhe22_armR-R	gtctctctctttttttgttttctcagagtcaaaagttgcgcatgtgcttctagagtcagtcgctgcagagtGCAGCTGTTGGGTAAACGA
mNeonGreen_sox2_armL-F	CactttttggacttctttattttttatttttacggctggtggggtagactttcgagaaaatcggtttaaATGGTGTCCAAGGGCGAAGAG
mNeonGreen_sox2_armR-R	actttttccctccccaaaagaagtgttctgtacaaaaatagtccagcagtgtagtaaaaagagttcattTGGAGGCTACCATGGAGAAGT
gal4ff_sox2 armL_F	tttggacttctttattttttatttttacggctggtggggtagactttcgagaaaatcggtttaaATGAAGCTACTGTCTTCTATCGAACA
gal4ff_sox2_armR-R	actttttccctccccaaaagaagtgttctgtacaaaaatagtccagcagtgtagtaaaaagagttcattTGGAGGCTACCATGGAGAAGT
ptarbac_itol2_F	gcgtaagcggggcacatttcattacctctttctccgcacccgacatagatCCCTGCTCGAGCCGGGCCCAAGTG
ptarBac_itol2_R	cgcggggcatgactattggcgcgccggatcgatccttaattaagtctactaATTATGATCCTCTAGATCAGATCT
Gene knockout primers
bhlhe23_sgRNA_1	TGTAATACGACTCACTATAGGAAAGTCGAACGAAAGTGGGTTTTAGAGCTAGAAAT
bhlhe23_sgRNA_2	TGTAATACGACTCACTATAGGACAGTCCGCCTTCGGTTTGTTTTAGAGCTAGAAAT
bhlhe23_sgRNA_3	TGTAATACGACTCACTATAGGTCGACGAAGAGAAGCACCGTTTTAGAGCTAGAAAT
bhlhe23_sgRNA_4	TGTAATACGACTCACTATAGGAGCATCAACGCGCGCGAGGTTTTAGAGCTAGAAAT
bhlhe22_sgRNA_1	TGTAATACGACTCACTATAGGACTCGTTTCGACCGACTGGTTTTAGAGCTAGAAAT
bhlhe22_sgRNA_2	TGTAATACGACTCACTATAGGTGCAGCCCGGGGGGCGAGGTTTTAGAGCTAGAAAT
bhlhe22_sgRNA_3	TGTAATACGACTCACTATAGGACGATGACAGCGACGAGGTTTTAGAGCTAGAAAT
bhlhe22_sgRNA_4	TGTAATACGACTCACTATAGGAGACTAAACATCAACGCCGTTTTAGAGCTAGAAAT
sox2_sgRNA_1	TAATACGACTCACTATAGGCGCCCCAGCCCAACACCGGTTTTAGAGCTAGAAATAGC
sox2_sgRNA_2	TAATACGACTCACTATAGGAAATAAGTAAGCGACTCGGTTTTAGAGCTAGAAATAGC
sox2_sgRNA_3	TAATACGACTCACTATAGGCGGCAACGGCATGGGCGCGTTTTAGAGCTAGAAATAGC
sox2_sgRNA_4	TAATACGACTCACTATAGGTGGGCTCCATGGGCTCGGGTTTTAGAGCTAGAAATAGC
fezf1-sgRNA-1	TAATACGACTCACTATAGGGAGCTTGGAATAAGTTCGTTTTAGAGCTAGAAATAGC
fezf1-sgRNA-2	TAATACGACTCACTATAGGAGGCGGCTCGCAGGCGAGGTTTTAGAGCTAGAAATAGC
fezf1-sgRNA-3	TAATACGACTCACTATAGGGCGTGGAGCGGCGTGTTGGTTTTAGAGCTAGAAATAGC
fezf1-sgRNA-4	TAATACGACTCACTATAGGGAGGACACCTGTCCGCAAGTTTTAGAGCTAGAAATAGC
ctr_sgRNA_1	TAATACGACTCACTATAGGCAGGCAAAGAATCCCTGCCGTTTTAGAGCTAGAAATAGC
ctr_sgRNA_2	TAATACGACTCACTATAGGTACAGTGGACCTCGGTGTCGTTTTAGAGCTAGAAATAGC
ctr_sgRNA_3	TAATACGACTCACTATAGGCTTCATACAATAGACGATGGTTTTAGAGCTAGAAATAGC
ctr_sgRNA_4	TAATACGACTCACTATAGGTCGTTTTGCAGTAGGATCGGTTTTAGAGCTAGAAATAGC
probes for in situ
isl1_probe_F	CCGGACAGTCCTCAACGAAA
isl1_probe_R	GAAATTAATACGACTCACTATAGGGATCCCACGATTGTCATCATCA
sox2_probe_F	CCTATTCGCAGCAAAGCACG
sox2_probe_R	GAAATTAATACGACTCACTATAGGGTTCATGTCAGCCTTTGCAGAAT
bhlhe23_probe_F	ATGAATGTCGGCGACGAGAA
bhlhe23_probe_R	TAATACGACTCACTATAGGGTGCAAGAAGCAAAGTTGCAATTTTAGA
bhlhe22_probe_F	CGACTGCGGGTATTGATCTT
bhlhe22_probe_R	TAATACGACTCACTATAGGGCATTGCTTACACAGGCTGGA
